# Supplementary material for: SERPINE2 Overexpression Is Associated with Poor Prognosis of Urothelial Carcinoma
Source: Diagnostics (Basel). 2021 Oct 18;11(10):1928. doi: 10.3390/diagnostics11101928 (PMC8535068; doi:10.3390/diagnostics11101928)
Supplement: Supplementary file 1 [file diagnostics-11-01928-s001.zip]

Archive with 1 entries (1 files):
- diagnostics-1394341-supplementary.pdf
